# Supplementary material for: Effect of Chromosomal Localization of NGS-Based Markers on Their Applicability for Analyzing Genetic Variation and Population Structure of Hexaploid Triticale
Source: Int J Mol Sci. 2024 Sep 3;25(17):9568. doi: 10.3390/ijms25179568 (PMC11395606; doi:10.3390/ijms25179568)
Supplement: Supplementary file 1 [file ijms-25-09568-s001.zip]

Archive with 1 entries (1 files):
- ijms-3121246-supplementary.pdf
